# Supplementary material for: The Apoptosis Regulator 14-3-3η and Its Potential as a Therapeutic Target in Pituitary Oncocytoma
Source: Front Endocrinol (Lausanne). 2019 Nov 28;10:797. doi: 10.3389/fendo.2019.00797 (PMC6893364; doi:10.3389/fendo.2019.00797)
Supplement: Supplementary file 1 [file Table_1.XLSX]

## Sheet: Sheet1
supplementary table 1 the clinical features of 9 cases with pituitary oncocytomas
Number	Gender	Age	Tumor volume	Recurrence(yes or no)	Gross total resection(yes or no)
1	male	60	27x28x23	no	yes
2	male	47	48x37x36	no	yes
3	male	56	35x33x26	no	yes
4	famale	50	34x29x27	no	yes
5	male	55	25x28x29	no	yes
6	male	59	27.1x24.1x24.5	yes	yes
7	male	65	18x25x19	no	yes
8	male	53	23x18x27	no	yes
9	male	46	26x16x20	no	yes
10	male	43	18x20x30	no	yes
11	male	56	22x25x21	no	yes
