# Supplementary material for: The Apoptosis Regulator 14-3-3η and Its Potential as a Therapeutic Target in Pituitary Oncocytoma
Source: Front Endocrinol (Lausanne). 2019 Nov 28;10:797. doi: 10.3389/fendo.2019.00797 (PMC6893364; doi:10.3389/fendo.2019.00797)
Supplement: Supplementary file 2 [file Table_2.XLSX]

## Sheet: Sheet1
Supplementary table 2 443 were identified as 14-3-3η binding proteins
protein number	gene name
A6NFE2	SMCO2	Single-passmembraneandcoiled-coildomain-containingprotein 2
Q13765	NACA	Nascentpolypeptide-associatedcomplexsubunitalpha
H3BV60	TGR3L	Transforminggrowthfactor-betareceptortype3-likeprotein
O00231	PSD11	26S proteasomenon-ATPase regulatory subunit 11
O00232	PSD12	26S proteasomenon-ATPase regulatory subunit 12
O00264	PGRC1	Membrane-associated progesteronereceptorcomponent1
O00299	CLIC1	Chloride intracellular channel protein 1
O00445	SYT5	Synaptotagmin-5
O00483	NDUA4	Cytochrome coxidase subunit
O00560	SDCB1	Syntenin-1
O00764	PDXK	Pyridoxalkinase
O14579	COPE	Coatomer subunit epsilon
O14639	ABLM1	Actin-binding LIM protein 1
O14949	QCR8	Cytochromeb-c 1 complex subunit 8
O14979	HNRDL	HeterogeneousnuclearribonucleoproteinD-like
O15020	SPTN2	Spectrinbetachain,non-erythrocytic2
O15143	ARC1B	Actin-relatedprotein2/3complexsubunit1B
O15235	RT12	28Srib omalproteinS12,mitochondrial
O15371	EIF3D	Eukaryotictranslationinitiationfactor3subunitD
O43169	CYB5B	Cytochromeb5typeB
O43242	PSMD3	26Sproteasomenon-ATPaseregulatorysubunit3
O43396	TXNL1	Thioredoxin-likeprotein1
O43488	ARK72	AflatoxinB1aldehydereductasemember2
O43598	DNPH1	2'-deoxynucle ide5'-ph phateN-hydrolase1
O43776	SYNC	Asparagine--tRNAligase,cytoplasmic
O43865	SAHH2	S-aden ylhomocysteinehydrolase-likeprotein1
O60313	OPA1	Dynamin-like120kDaprotein,mitochondrial
O60763	USO1	Generalvesiculartransportfactorp115
O60783	RT14	28Srib omalproteinS14,mitochondrial
O75083	WDR1	WDrepeat-containingprotein1
O75306	NDUS2	NADHdehydrogenase[ubiquinone]iron-sulfurprotein2,mitochondrial
O75340	PDCD6	Programmedcelldeathprotein6
O75368	SH3L1	SH3domain-bindingglutamicacid-rich-likeprotein
O75369	FLNB	Filamin-B
O75427	LRCH4	Leucine-richrepeatandcalponinhomologydomain-containingprotein4
O75436	VP26A	Vacuolarproteinsorting-associatedprotein26A
O75569	PRKRA	Interferon-inducibledouble-strandedRNA-dependentproteinkinaseactivatorA
O75592	MYCB2	E3ubiquitin-proteinligaseMYCBP2
O75915	PRAF3	PRA1familyprotein3
O76031	CLPX	ATP-dependentClpproteaseATP-bindingsubunitclpX-like,mitochondrial
O76038	SEGN	Secretagogin
O76062	ERG24	Delta(14)-sterolreductase
O76064	RNF8	E3ubiquitin-proteinligaseRNF8
O94979	SC31A	ProteintransportproteinSec31A
O95197	RTN3	Reticulon-3
O95757	HS74L	Heatshock70kDaprotein4L
O95834	EMAL2	Echinodermmicrotubule-associatedprotein-like2
P00568	KAD1	Adenylatekinaseisoenzyme1
P00751	CFAB	ComplementfactorB
P00846	ATP6	ATPsynthasesubunita
P01033	TIMP1	Metalloproteinaseinhibitor1
P01701	LV151	Immunoglobulinlambdavariable1-51
P0DP03	HV335	Immunoglobulinheavyvariable3-30-5
P02545	LMNA	Prelamin-A/C
P02751	FINC	Fibronectin
P02766	TTHY	Transthyretin
P02774	VTDB	VitaminD-bindingprotein
P02792	FRIL	Ferritinlightchain
P02794	FRIH	Ferritinheavychain
P02810	PRPC	Salivaryacidicproline-richph phoprotein1/2
P02812	PRB2	Basicsalivaryproline-richprotein2
P04080	CYTB	Cystatin-B
P04083	ANXA1	AnnexinA1
P04196	HRG	Histidine-richglycoprotein
P04632	CPNS1	Calpainsmallsubunit1
P04792	HSPB1	Heatshockproteinbeta-1
P05023	AT1A1	Sodium/potassium-transportingATPasesubunitalpha-1
P05455	LA	LupusLaprotein
P05783	K1C18	Keratin,typeIcyt keletal18
P05976	MYL1	My inlightchain1/3,skeletalmuscleisoform
P08246	ELNE	Neutrophilelastase
P08247	SYPH	Synaptophysin
P08514	ITA2B	Integrinalpha-IIb
P08603	CFAH	ComplementfactorH
P08708	RS17	40Srib omalproteinS17
Q03013	GSTM4	GlutathioneS-transferaseMu4
P09496	CLCA	ClathrinlightchainA
P09651	ROA1	HeterogeneousnuclearribonucleoproteinA1
P09960	LKHA4	LeukotrieneA-4hydrolase
P10253	LYAG	Lys omalalpha-gluc idase
P10599	THIO	Thioredoxin
P10606	COX5B	Cytochromecoxidasesubunit5B,mitochondrial
P11182	ODB2	Lipoamideacyltransferasecomponentofbranched-chainalpha-ketoaciddehydrogenasecomplex,mitochondrial
P11498	PYC	Pyruvatecarboxylase,mitochondrial
P49590	SYHM	Probablehistidine--tRNAligase,mitochondrial
P12110	CO6A2	Collagenalpha-2(VI)chain
P12694	ODBA	2-oxoisovaleratedehydrogenasesubunitalpha,mitochondrial
P13010	XRCC5	X-rayrepaircr s-complementingprotein5
P13521	SCG2	Secretogranin-2
P13591	NCAM1	Neuralcelladhesionmolecule1
P13716	HEM2	Delta-aminolevulinicaciddehydratase
P13861	KAP2	cAMP-dependentproteinkinasetypeII-alpharegulatorysubunit
P14314	GLU2B	Gluc idase2subunitbeta
P63162	RSMN	Smallnuclearribonucleoprotein-associatedproteinN
P14866	HNRPL	HeterogeneousnuclearribonucleoproteinL
P15121	ALDR	Ald ereductase
P26038	MOES	Moesin
P15328	FOLR1	Folatereceptoralpha
P17174	AATC	Aspartateaminotransferase,cytoplasmic
P17980	PRS6A	26Sproteasomeregulatorysubunit6A
P18077	RL35A	60Srib omalproteinL35a
P19827	ITIH1	Inter-alpha-trypsininhibitorheavychainH1
P20336	RAB3A	Ras-relatedproteinRab-3A
P20618	PSB1	Proteasomesubunitbetatype-1
P21283	VATC1	V-typeprotonATPasesubunitC1
P21741	MK	Midkine
P21912	SDHB	Succinatedehydrogenase[ubiquinone]iron-sulfursubunit,mitochondrial
P21953	ODBB	2-oxoisovaleratedehydrogenasesubunitbeta,mitochondrial
P22694	KAPCB	cAMP-dependentproteinkinasecatalyticsubunitbeta
P23526	SAHH	Aden ylhomocysteinase
P25787	PSA2	Proteasomesubunitalphatype-2
P25788	PSA3	Proteasomesubunitalphatype-3
P25789	PSA4	Proteasomesubunitalphatype-4
P26583	HMGB2	HighmobilitygroupproteinB2
P26885	FKBP2	Peptidyl-prolylcis-transisomeraseFKBP2
P27105	STOM	Erythrocyteband7integralmembraneprotein
P27361	MK03	Mitogen-activatedproteinkinase3
P27449	VATL	V-typeprotonATPase16kDaproteolipidsubunit
P27824	CALX	Calnexin
P28066	PSA5	Proteasomesubunitalphatype-5
P28074	PSB5	Proteasomesubunitbetatype-5
P29218	IMPA1	In itolmonoph phatase1
P29762	RABP1	Cellularretinoicacid-bindingprotein1
P30043	BLVRB	Flavinreductase(NADPH)
P30049	ATPD	ATPsynthasesubunitdelta,mitochondrial
P30626	SORCN	Sorcin
P31939	PUR9	Bifunctionalpurinebi ynthesisproteinPURH
P34897	GLYM	Serinehydroxymethyltransferase,mitochondrial
P35080	PROF2	Profilin-2
P35221	CTNA1	Cateninalpha-1
P35237	SPB6	SerpinB6
P35606	COPB2	Coatomersubunitbeta'
P35611	ADDA	Alpha-adducin
P35637	FUS	RNA-bindingproteinFUS
P36871	PGM1	Ph phoglucomutase-1
P36969	GPX4	Ph pholipidhydroperoxideglutathioneperoxidase,mitochondrial
P37802	TAGL2	Transgelin-2
Q96E39	RMXL1	RNAbindingmotifprotein,X-linked-like-1
P39656	T48	Dolichyl-diph phoolig accharide--proteinglyc yltransferase48kDasubunit
P41250	GARS	Glycine--tRNAligase
P42025	ACTY	Beta-centractin
P42766	RL35	60Srib omalproteinL35
P43034	LIS1	Platelet-activatingfactoracetylhydrolaseIBsubunitalpha
P43487	RANG	Ran-specificGTPase-activatingprotein
P43686	PRS6B	26Sproteasomeregulatorysubunit6B
P45954	ACDSB	Short/branchedchainspecificacyl-CoAdehydrogenase,mitochondrial
P46781	RS9	40Srib omalproteinS9
P46783	RS10	40Srib omalproteinS10
P46926	GNPI1	Gluc amine-6-ph phateisomerase1
P47897	SYQ	Glutamine--tRNAligase
P48444	COPD	Coatomersubunitdelta
P48735	IDHP	Isocitratedehydrogenase[NADP],mitochondrial
P49591	SYSC	Serine--tRNAligase,cytoplasmic
P49720	PSB3	Proteasomesubunitbetatype-3
P49721	PSB2	Proteasomesubunitbetatype-2
Q86TX2	ACOT1	Acyl-coenzymeAthioesterase1
P49755	TMEDA	Transmembraneemp24domain-containingprotein10
P50570	DYN2	Dynamin-2
P51148	RAB5C	Ras-relatedproteinRab-5C
P51572	BAP31	B-cellreceptor-associatedprotein31
P51608	MECP2	Methyl-CpG-bindingprotein2
P51665	PSMD7	26Sproteasomenon-ATPaseregulatorysubunit7
P51884	LUM	Lumican
P52209	6PGD	6-ph phogluconatedehydrogenase,decarboxylating
P52597	HNRPF	HeterogeneousnuclearribonucleoproteinF
P52815	RM12	39Srib omalproteinL12,mitochondrial
P53004	BIEA	BiliverdinreductaseA
P53041	PPP5	Serine/threonine-proteinph phatase5
P53597	SUCA	Succinate--CoAligase[ADP/GDP-forming]subunitalpha,mitochondrial
P53992	SC24C	ProteintransportproteinSec24C
P54136	SYRC	Arginine--tRNAligase,cytoplasmic
P55036	PSMD4	26Sproteasomenon-ATPaseregulatorysubunit4
P55327	TPD52	TumorproteinD52
P55795	HNRH2	HeterogeneousnuclearribonucleoproteinH2
P55809	SCOT1	Succinyl-CoA:3-ketoacidcoenzymeAtransferase1,mitochondrial
Q6EEV6	SUMO4	Smallubiquitin-relatedmodifier4
P56134	ATPK	ATPsynthasesubunitf,mitochondrial
Q15366	PCBP2	Poly(rC)-bindingprotein2
P61019	RAB2A	Ras-relatedproteinRab-2A
P61020	RAB5B	Ras-relatedproteinRab-5B
P84077	ARF1	ADP-rib ylationfactor1
P61586	RHOA	TransformingproteinRhoA
P61604	CH10	10kDaheatshockprotein,mitochondrial
P62191	PRS4	26Sproteasomeregulatorysubunit4
P62304	RUXE	SmallnuclearribonucleoproteinE
P62316	SMD2	SmallnuclearribonucleoproteinSmD2
P62736	ACTA	Actin,aorticsmoothmuscle
P62750	RL23A	60Srib omalproteinL23a
P62910	RL32	60Srib omalproteinL32
P63027	VAMP2	Vesicle-associatedmembraneprotein2
Q96FJ2	DYL2	Dyneinlightchain2,cytoplasmic
Q9GZV4	IF5A2	Eukaryotictranslationinitiationfactor5A-2
P63279	UBC9	SUMO-conjugatingenzymeUBC9
Q5VTE0	EF1A3	Putativeelongationfactor1-alpha-like3
Q8NEV1	CSK23	CaseinkinaseIIsubunitalpha3
P68402	PA1B2	Platelet-activatingfactoracetylhydrolaseIBsubunitbeta
P69891	HBG1	Hemoglobinsubunitgamma-1
P78347	GTF2I	GeneraltranscriptionfactorII-I
P78406	RAE1L	mRNAexportfactor
P78417	GSTO1	GlutathioneS-transferaseomega-1
P80303	NUCB2	Nucleobindin-2
P80723	BASP1	Brainacidsolubleprotein1
P82650	RT22	28Srib omalproteinS22,mitochondrial
P83731	RL24	60Srib omalproteinL24
P84090	ERH	Enhancerofrudimentaryhomolog
Q00059	TFAM	TranscriptionfactorA,mitochondrial
Q00765	REEP5	Receptorexpression-enhancingprotein5
Q01518	CAP1	Adenylylcyclase-associatedprotein1
Q01844	EWS	RNA-bindingproteinEWS
Q01968	OCRL	In itolpolyph phate5-ph phataseOCRL-1
Q02252	MMSA	Methylmalonate-semialdehydedehydrogenase[acylating],mitochondrial
Q02338	BDH	D-beta-hydroxybutyratedehydrogenase,mitochondrial
Q02543	RL18A	60Srib omalproteinL18a
Q02790	FKBP4	Peptidyl-prolylcis-transisomeraseFKBP4
Q02818	NUCB1	Nucleobindin-1
Q04760	LGUL	Lactoylglutathionelyase
Q05516	ZBT16	ZincfingerandBTBdomain-containingprotein16
Q08379	GOGA2	GolginsubfamilyAmember2
Q08J23	NSUN2	tRNA(cyt ine(34)-C(5))-methyltransferase
Q12756	KIF1A	Kinesin-likeproteinKIF1A
Q12792	TWF1	Twinfilin-1
Q12860	CNTN1	Contactin-1
Q13283	G3BP1	RasGTPase-activatingprotein-bindingprotein1
Q13347	EIF3I	Eukaryotictranslationinitiationfactor3subunitI
Q13367	AP3B2	AP-3complexsubunitbeta-2
Q13409	DC1I2	Cytoplasmicdynein1intermediatechain2
Q13423	NNTM	NAD(P)transhydrogenase,mitochondrial
Q13510	ASAH1	Acidceramidase
Q13555	KCC2G	Calcium/calmodulin-dependentproteinkinasetypeIIsubunitgamma
Q13825	AUHM	Methylglutaconyl-CoAhydratase,mitochondrial
Q14244	MAP7	Ensconsin
Q14254	FLOT2	Flotillin-2
Q14318	FKBP8	Peptidyl-prolylcis-transisomeraseFKBP8
Q14444	CAPR1	Caprin-1
Q14847	LASP1	LIMandSH3domainprotein1
Q14914	PTGR1	Pr taglandinreductase1
Q14974	IMB1	Importinsubunitbeta-1
Q15019	2018-09-02	Septin-2
Q15029	U5S1	116kDaU5smallnuclearribonucleoproteincomponent
Q15102	PA1B3	Platelet-activatingfactoracetylhydrolaseIBsubunitgamma
Q15181	IPYR	Inorganicpyroph phatase
Q15365	PCBP1	Poly(rC)-bindingprotein1
Q15369	ELOC	Elongin-C
Q15393	SF3B3	Splicingfactor3Bsubunit3
Q15436	SC23A	ProteintransportproteinSec23A
Q15645	PCH2	Pachytenecheckpointprotein2homolog
Q16543	CDC37	Hsp90co-chaperoneCdc37
Q16775	GLO2	Hydroxyacylglutathionehydrolase,mitochondrial
Q16854	DGUOK	Deoxyguan inekinase,mitochondrial
Q2TAY7	SMU1	WD40repeat-containingproteinSMU1
Q3SXM5	HSDL1	Inactivehydroxysteroiddehydrogenase-likeprotein1
Q4V328	GRAP1	GRIP1-associatedprotein1
Q53GQ0	DHB12	Very-long-chain3-oxoacyl-CoAreductase
Q562R1	ACTBL	Beta-actin-likeprotein2
Q56VL3	OCAD2	OCIAdomain-containingprotein2
Q58FF8	H90B2	PutativeheatshockproteinHSP90-beta2
Q969E4	TCAL3	TranscriptionelongationfactorAprotein-like3
Q9Y6H1	CHCH2	Coiled-coil-helix-coiled-coil-helixdomain-containingprotein2
Q5VUJ6	LRCH2	Leucine-richrepeatandcalponinhomologydomain-containingprotein2
Q6NVY1	HIBCH	3-hydroxyisobutyryl-CoAhydrolase,mitochondrial
Q6P587	FAHD1	AcylpyruvaseFAHD1,mitochondrial
Q6PI78	TMM65	Transmembraneprotein65
Q6YN16	HSDL2	Hydroxysteroiddehydrogenase-likeprotein2
Q7L5N1	CSN6	COP9signal omecomplexsubunit6
Q7Z7H5	TMED4	Transmembraneemp24domain-containingprotein4
Q86V81	THOC4	THOcomplexsubunit4
Q86VP6	CAND1	Cullin-associatedNEDD8-dissociatedprotein1
Q86YB7	ECHD2	Enoyl-CoAhydratasedomain-containingprotein2,mitochondrial
Q8IXI2	MIRO1		MitochondrialRhoGTPase1
Q8IY17	PLPL6		Neuropathytargetesterase
Q8IZQ5	SELH		SelenoproteinH
Q8N4T8	CBR4		Carbonylreductasefamilymember4
Q8N5K1	CISD2		CDGSHiron-sulfurdomain-containingprotein2
Q8NCW5	NNRE		NAD(P)H-hydrateepimerase
Q8NDA8	MROH1		Maestroheat-likerepeat-containingproteinfamilymember1
Q8TB36	GDAP1		Gangli ide-induceddifferentiation-associatedprotein1
Q8TB72	PUM2		Pumiliohomolog2
Q8TEA8	DTD1		D-tyr yl-tRNA(Tyr)deacylase1
Q8TEM1	PO210		Nuclearporemembraneglycoprotein210
Q8WUM4	PDC6I		Programmedcelldeath6-interactingprotein
Q8WW59	SPRY4		SPRYdomain-containingprotein4
Q8WXD2	SCG3		Secretogranin-3
Q8WXF1	PSPC1		Paraspecklecomponent1
Q92896	GSLG1		Golgiapparatusprotein1
Q969H8	MYDGF		Myeloid-derivedgrowthfactor
Q96A26	F162A		ProteinFAM162A
Q96AB3	ISOC2		Isochorismatasedomain-containingprotein2
Q96C24	SYTL4		Synaptotagmin-likeprotein4
Q96CM8	ACSF2		Acyl-CoAsynthetasefamilymember2,mitochondrial
Q96CN7	ISOC1		Isochorismatasedomain-containingprotein1
Q96CW1	AP2M1		AP-2complexsubunitmu
Q96DV4	RM38		39Srib omalproteinL38,mitochondrial
Q96FW1	OTUB1		UbiquitinthioesteraseOTUB1
Q96GC5	RM48		39Srib omalproteinL48,mitochondrial
Q96GD0	PLPP		Pyridoxalph phateph phatase
Q96HE7	ERO1A		ERO1-likeproteinalpha
Q96I99	SUCB2		Succinate--CoAligase[GDP-forming]subunitbeta,mitochondrial
Q96IU4	ABHEB		ProteinABHD14B
Q96N67	DOCK7		Dedicatorofcytokinesisprotein7
Q96PK6	RBM14		RNA-bindingprotein14
Q99766	ATP5S		ATPsynthasesubunits,mitochondrial
Q99829	CPNE1		Copine-1
Q9BQ69	MACD1		O-acetyl-ADP-rib edeacetylaseMACROD1
Q9BQB6	VKOR1		VitaminKepoxidereductasecomplexsubunit1
Q9BS26	ERP44		Endoplasmicreticulumresidentprotein44
Q9BS40	LXN		Latexin
Q9BSH5	HDHD3		Haloaciddehalogenase-likehydrolasedomain-containingprotein3
Q9BSJ8	ESYT1		Extendedsynaptotagmin-1
Q9BUP0	EFHD1		EF-handdomain-containingproteinD1
Q9BW30	TPPP3		Tubulinpolymerization-promotingproteinfamilymember3
Q9BX68	HINT2		Histidinetriadnucleotide-bindingprotein2,mitochondrial
Q9BY89	K1671		UncharacterizedproteinKIAA1671
Q9BZF1	BL8		Oxysterol-bindingprotein-relatedprotein8
Q9BZF3	BL6		Oxysterol-bindingprotein-relatedprotein6
Q9C037	TRIM4		E3ubiquitin-proteinligaseTRIM4
Q9C0E8	LNP		Proteinlunapark
Q9C0H9	SRCN1		SRCkinasesignalinginhibitor1
Q9GZT3	SLIRP		SRAstem-loop-interactingRNA-bindingprotein,mitochondrial
Q9H0B6	KLC2		Kinesinlightchain2
Q9H0R4	HDHD2		Haloaciddehalogenase-likehydrolasedomain-containingprotein2
Q9H115	SNAB		Beta-solubleNSFattachmentprotein
Q9H269	VPS16		Vacuolarproteinsorting-associatedprotein16homolog
Q9H3P7	GCP60		GolgiresidentproteinGCP60
Q9H444	CHM4B		Chargedmultivesicularbodyprotein4b
Q9H479	FN3K		Fruct amine-3-kinase
Q9H492	MLP3A		Microtubule-associatedproteins1A/1Blightchain3A
Q9H4B7	TBB1		Tubulinbeta-1chain
Q9H7Z7	PGES2		Pr taglandinEsynthase2
Q9H8Y8	GORS2		Golgireassembly-stackingprotein2
Q9HB71	CYBP		Calcyclin-bindingprotein
Q9HCE1	MOV10		PutativehelicaseMOV-10
Q9HCJ6	VAT1L		SynapticvesiclemembraneproteinVAT-1homolog-like
Q9NNW7	TRXR2		Thioredoxinreductase2,mitochondrial
Q9NP81	SYSM		Serine--tRNAligase,mitochondrial
Q9NSD9	SYFB		Phenylalanine--tRNAligasebetasubunit
Q9NUD5	ZCHC3		ZincfingerCCHCdomain-containingprotein3
Q9NVE7	PANK4		Pantothenatekinase4
Q9NVH1	DJC11		DnaJhomologsubfamilyCmember11
Q9NX46	ARHL2		Poly(ADP-rib e)glycohydrolaseARH3
Q9NY12	GAR1		H/ACAribonucleoproteincomplexsubunit1
Q9NZ45	CISD1		CDGSHiron-sulfurdomain-containingprotein1
Q9NZQ3	SPN90		NCK-interactingproteinwithSH3domain
Q9NZT1	CALL5		Calmodulin-likeprotein5
Q9P035	HACD3		Very-long-chain(3R)-3-hydroxyacyl-CoAdehydratase3
Q9P0L0	VAPA		Vesicle-associatedmembraneprotein-associatedproteinA
Q9P2H5	UBP35		Ubiquitincarboxyl-terminalhydrolase35
Q9UBB6	NCDN		Neurochondrin
Q9UBQ7	GRHPR		Glyoxylatereductase/hydroxypyruvatereductase
Q9UBW8	CSN7A		COP9signal omecomplexsubunit7a
Q9UEY8	ADDG		Gamma-adducin
Q9UGH3	S23A2		Solutecarrierfamily23member2
Q9UHG3	PCYOX		Prenylcysteineoxidase1
Q9UHV9	PFD2		Prefoldinsubunit2
Q9UHX1	PUF60		Poly(U)-binding-splicingfactorPUF60
Q9UI09	NDUAC		NADHdehydrogenase[ubiquinone]1alphasubcomplexsubunit12
Q9UI15	TAGL3		Transgelin-3
Q9UJC5	SH3L2		SH3domain-bindingglutamicacid-rich-likeprotein2
Q9UKZ9	PCOC2		ProcollagenC-endopeptidaseenhancer2
Q9UL46	PSME2		Proteasomeactivatorcomplexsubunit2
Q9ULA0	DNPEP		Aspartylaminopeptidase
Q9UMS4	PRP19		Pre-mRNA-processingfactor19
Q9UPT6	JIP3		C-Jun-amino-terminalkinase-interactingprotein3
Q9UPY8	MARE3		Microtubule-associatedproteinRP/EBfamilymember3
Q9UQ80	PA2G4		Proliferation-associatedprotein2G4
Q9UQ90	SPG7		Paraplegin
Q9Y262	EIF3L		Eukaryotictranslationinitiationfactor3subunitL
Q9Y285	SYFA		Phenylalanine--tRNAligasealphasubunit
Q9Y2B0	CNPY2		Proteincanopyhomolog2
Q9Y2G4	ANKR6		Ankyrinrepeatdomain-containingprotein6
Q9Y2Q3	GSTK1		GlutathioneS-transferasekappa1
Q9Y2S2	CRYL1		Lambda-crystallinhomolog
Q9Y2Z0	SGT1		ProteinSGT1homolog
Q9Y305	ACOT9		Acyl-coenzymeAthioesterase9,mitochondrial
Q9Y3B3	TMED7		Transmembraneemp24domain-containingprotein7
Q9Y3D6	FIS1		Mitochondrialfission1protein
Q9Y3D7	TIM16		MitochondrialimportinnermembranetranslocasesubunitTIM16
Q9Y3F4	STRAP		Serine-threoninekinasereceptor-associatedprotein
Q9Y490	TLN1		Talin-1
Q9Y4L1	HYOU1		Hypoxiaup-regulatedprotein1
Q9Y5K8	VATD		V-typeprotonATPasesubunitD
Q9Y5S2	MRCKB		Serine/threonine-proteinkinaseMRCKbeta
Q9Y620	RA54B		DNArepairandrecombinationproteinRAD54B
P09211	GSTP1		GlutathioneS-transferaseP
O94827	PLEKHG5		Pleckstrinhomologydomain-containingfamilyGmember5
P13224	GP1BB		PlateletglycoproteinIbbetachain
Q15154	PCM1		Pericentriolarmaterial1protein
P61981	YWHAG		14-3-3proteingamma
P24534	EEF1B2		Elongationfactor1-beta
P14618	PKM		PyruvatekinasePKM
P11177	PDHB		PyruvatedehydrogenaseE1componentsubunitbeta,mitochondrial
Q8NCM8	DYNC2H1	Cytoplasmic dynein 2 heavy chain 1
P01619	IGKV3-20		Immunoglobulinkappavariable3-20
P17844	DDX5		ProbableATP-dependentRNAhelicaseDDX5
Q01469	FABP5		Fattyacid-bindingprotein,epidermal
Q8N1B4	VPS52		Vacuolarproteinsorting-associatedprotein52homolog
P10645	CHGA		Chromogranin-A
A0A075B6P5	IGKV2-28	Immunoglobulin kappa variable 2-28
P0DMV8	HSPA1A	Heat shock 70 kDa protein 1A
P04350	TUBB4A	TBB4A	Tubulinbeta-4Achain
Q969T7	NT5C3B	7-methylguan ine ph phate-specific 5~-nucleotidase
P19338	NCL	NUCL	Nucleolin
P02671	FGA	Fibrinogen alpha chain
P62701	RPS4X	RS4X	40Srib omalproteinS4,Xisoform
P61158	ACTR3	ARP3	Actin-relatedprotein3
O75449	KATNA1	Katanin p60 ATPase-containing subunit A1
O75323	NIPSNAP2	NIPS2	ProteinNipSnaphomolog2
Q09028	RBBP4	RBBP4	Histone-bindingproteinRBBP4
P27348	YWHAQ	1433T	14-3-3proteintheta
P14625	HSP90B1	ENPL	Endoplasmin
P10809	HSPD1	CH60	60kDaheatshockprotein,mitochondrial
Q9UHB6	LIMA1	LIMA1	LIMdomainandactin-bindingprotein1
P29692	EEF1D	EF1D	Elongationfactor1-delta
O75390	CS	CISY	Citratesynthase,mitochondrial
P05089	ARG1	Arginase-1
P08133	ANXA6	ANXA6	AnnexinA6
P31150	GDI1	GDIA	RabGDPdissociationinhibitoralpha
Q9NTI5	PDS5B	Sister chromatid cohesion protein PDS5 homolog B
Q13247	SRSF6	SRSF6	Serine/arginine-richsplicingfactor6
O95810	CAVIN2	CAVN2	Caveolae-associatedprotein2
P50213	IDH3A	IDH3A	Isocitratedehydrogenase[NAD]subunitalpha,mitochondrial
A0A0B4J2H0	IGHV1-69D	Immunoglobulin heavy variable 1-69D
P49189	ALDH9A1	AL9A1	4-trimethylaminobutyraldehydedehydrogenase
P19878	NCF2	Neutrophil cyt ol factor 2
Q7LG56	RRM2B	RIR2B	Ribonucle ide-diph phatereductasesubunitM2B
P11413	G6PD	G6PD	Gluc e-6-ph phate1-dehydrogenase
P04181	OAT	OAT	Ornithineaminotransferase,mitochondrial
Q8TD08	MAPK15	Mitogen-activated protein kinase 15
Q9H4A6	GOLPH3	GOLP3	Golgiph phoprotein3
O94927	HAUS5	HAUS augmin-like complex subunit 5
Q6UXX9	RSPO2	R-spondin-2
P62906	RPL10A	RL10A	60Srib omalproteinL10a
Q96B36	AKT1S1	AKT1 Substrate 1
Q5TZA2	CROCC	Rootletin
P30038	ALDH4A1	Delta-1-pyrroline-5-carboxylatedehydrogenase,mitochondrial
Q06787	FMR1	Synaptic functional regulator FMR1
P15259	PGAM2	Ph phoglycerate mutase 2
P05141	SLC25A5	ADP/ATP translocase2
Q9UBE8	NLK	Serine/threonine-protein kinase
Q32P44	EML3	Echinoderm microtubule-associated protein-like 3
