# Supplementary material for: The Apoptosis Regulator 14-3-3η and Its Potential as a Therapeutic Target in Pituitary Oncocytoma
Source: Front Endocrinol (Lausanne). 2019 Nov 28;10:797. doi: 10.3389/fendo.2019.00797 (PMC6893364; doi:10.3389/fendo.2019.00797)
Supplement: Supplementary file 3 [file Table_3.XLSX]

## Sheet: overlap
Supplementary table 3 The top 20 pathways are listed based on the GSEA analysis
Gene Set Name	# Genes in Gene Set (K)	Description	# Genes in Overlap (k)	k/K	p-value	FDR q-value
HALLMARK_MTORC1_SIGNALING	200	Genes up-regulated through activation of mTORC1 complex.	25	0.125	5.73e-21	9.54e-20
HALLMARK_MYC_TARGETS_V1	200	A subgroup of genes regulated by MYC - version 1 (v1).	25	0.125	5.73e-21	9.54e-20
HALLMARK_OXIDATIVE_PHOSPHORYLATION	200	Genes encoding proteins involved in oxidative phosphorylation.	25	0.125	5.73e-21	9.54e-20
HALLMARK_PROTEIN_SECRETION	96	Genes involved in protein secretion pathway.	14	0.1458	2.86e-13	3.58e-12
HALLMARK_ADIPOGENESIS	200	Genes up-regulated during adipocyte differentiation (adipogenesis).	15	0.075	6.58e-10	6.58e-09
HALLMARK_GLYCOLYSIS	200	Genes encoding proteins involved in glycolysis and gluconeogenesis.	14	0.07	5.96e-09	4.26e-08
HALLMARK_XENOBIOTIC_METABOLISM	200	Genes encoding proteins involved in processing of drugs and other xenobiotics.	14	0.07	5.96e-09	4.26e-08
HALLMARK_FATTY_ACID_METABOLISM	158	Genes encoding proteins involved in metabolism of fatty acids.	11	0.0696	2.7e-07	1.69e-06
HALLMARK_COAGULATION	138	Genes encoding components of blood coagulation system; also up-regulated in platelets.	10	0.0725	6.53e-07	3.63e-06
HALLMARK_APOPTOSIS	161	Genes mediating programmed cell death (apoptosis) by activation of caspases.	10	0.0621	2.66e-06	1.33e-05
HALLMARK_PEROXISOME	104	Genes encoding components of peroxisome.	8	0.0769	5.55e-06	2.38e-05
HALLMARK_REACTIVE_OXIGEN_SPECIES_PATHWAY	49	Genes up-regulated by reactive oxigen species (ROS).	6	0.1224	5.72e-06	2.38e-05
HALLMARK_HEME_METABOLISM	200	Genes involved in metabolism of heme (a cofactor consisting of iron and porphyrin) and erythroblast differentiation.	10	0.05	1.79e-05	6.9e-05
HALLMARK_DNA_REPAIR	150	Genes involved in DNA repair.	8	0.0533	7.87e-05	0.000272
HALLMARK_BILE_ACID_METABOLISM	112	Genes involve in metabolism of bile acids and salts.	7	0.0625	8.17e-05	0.000272
HALLMARK_EPITHELIAL_MESENCHYMAL_TRANSITION	200	Genes defining epithelial-mesenchymal transition, as in wound healing, fibrosis and metastasis.	9	0.045	0.000105	0.000293
HALLMARK_HYPOXIA	200	Genes up-regulated in response to low oxygen levels (hypoxia).	9	0.045	0.000105	0.000293
HALLMARK_MYOGENESIS	200	Genes involved in development of skeletal muscle (myogenesis).	9	0.045	0.000105	0.000293
HALLMARK_ANDROGEN_RESPONSE	101	Genes defining response to androgens.	6	0.0594	0.000347	0.000914
HALLMARK_PI3K_AKT_MTOR_SIGNALING	105	Genes up-regulated by activation of the PI3K/AKT/mTOR pathway.	6	0.0571	0.000428	0.00107
Gene/Gene Set Overlap Matrix
Entrez Gene Id	Gene Symbol	Gene Description	HALLMARK_MTORC1_SIGNALING	HALLMARK_MYC_TARGETS_V1	HALLMARK_OXIDATIVE_PHOSPHORYLATION	HALLMARK_PROTEIN_SECRETION	HALLMARK_ADIPOGENESIS	HALLMARK_GLYCOLYSIS	HALLMARK_XENOBIOTIC_METABOLISM	HALLMARK_FATTY_ACID_METABOLISM	HALLMARK_COAGULATION	HALLMARK_APOPTOSIS	HALLMARK_PEROXISOME	HALLMARK_REACTIVE_OXIGEN_SPECIES_PATHWAY	HALLMARK_HEME_METABOLISM	HALLMARK_DNA_REPAIR	HALLMARK_BILE_ACID_METABOLISM	HALLMARK_EPITHELIAL_MESENCHYMAL_TRANSITION	HALLMARK_HYPOXIA	HALLMARK_MYOGENESIS	HALLMARK_ANDROGEN_RESPONSE	HALLMARK_PI3K_AKT_MTOR_SIGNALING
5704	PSMC4	proteasome (prosome, macropain) 26S subunit, ATPase, 4	HALLMARK_MTORC1_SIGNALING	HALLMARK_MYC_TARGETS_V1				HALLMARK_GLYCOLYSIS
3329	HSPD1	heat shock 60kDa protein 1 (chaperonin)	HALLMARK_MTORC1_SIGNALING	HALLMARK_MYC_TARGETS_V1
3336	HSPE1	heat shock 10kDa protein 1 (chaperonin 10)	HALLMARK_MTORC1_SIGNALING	HALLMARK_MYC_TARGETS_V1
5685	PSMA4	proteasome (prosome, macropain) subunit, alpha type, 4	HALLMARK_MTORC1_SIGNALING	HALLMARK_MYC_TARGETS_V1
821	CANX	calnexin	HALLMARK_MTORC1_SIGNALING	HALLMARK_MYC_TARGETS_V1
51382	ATP6V1D	ATPase, H+ transporting, lysosomal 34kDa, V1 subunit D	HALLMARK_MTORC1_SIGNALING		HALLMARK_OXIDATIVE_PHOSPHORYLATION
8615	USO1	USO1 vesicle docking protein homolog (yeast)	HALLMARK_MTORC1_SIGNALING			HALLMARK_PROTEIN_SECRETION
226	ALDOA	aldolase A, fructose-bisphosphate	HALLMARK_MTORC1_SIGNALING				HALLMARK_ADIPOGENESIS	HALLMARK_GLYCOLYSIS		HALLMARK_FATTY_ACID_METABOLISM									HALLMARK_HYPOXIA
5236	PGM1	phosphoglucomutase 1	HALLMARK_MTORC1_SIGNALING				HALLMARK_ADIPOGENESIS												HALLMARK_HYPOXIA
2539	G6PD	glucose-6-phosphate dehydrogenase	HALLMARK_MTORC1_SIGNALING					HALLMARK_GLYCOLYSIS						HALLMARK_REACTIVE_OXIGEN_SPECIES_PATHWAY
30001	ERO1L	ERO1-like (S. cerevisiae)	HALLMARK_MTORC1_SIGNALING					HALLMARK_GLYCOLYSIS											HALLMARK_HYPOXIA
2805	GOT1	glutamic-oxaloacetic transaminase 1, soluble (aspartate aminotransferase 1)	HALLMARK_MTORC1_SIGNALING					HALLMARK_GLYCOLYSIS
6472	SHMT2	serine hydroxymethyltransferase 2 (mitochondrial)	HALLMARK_MTORC1_SIGNALING						HALLMARK_XENOBIOTIC_METABOLISM
4048	LTA4H	leukotriene A4 hydrolase	HALLMARK_MTORC1_SIGNALING								HALLMARK_COAGULATION
7184	HSP90B1	heat shock protein 90kDa beta (Grp94), member 1	HALLMARK_MTORC1_SIGNALING																			HALLMARK_PI3K_AKT_MTOR_SIGNALING
10096	ACTR3	ARP3 actin-related protein 3 homolog (yeast)	HALLMARK_MTORC1_SIGNALING																			HALLMARK_PI3K_AKT_MTOR_SIGNALING
120	ADD3	adducin 3 (gamma)	HALLMARK_MTORC1_SIGNALING
5684	PSMA3	proteasome (prosome, macropain) subunit, alpha type, 3	HALLMARK_MTORC1_SIGNALING
80777	CYB5B	cytochrome b5 type B (outer mitochondrial membrane)	HALLMARK_MTORC1_SIGNALING
7108	TM7SF2	transmembrane 7 superfamily member 2	HALLMARK_MTORC1_SIGNALING
2286	FKBP2	FK506 binding protein 2, 13kDa	HALLMARK_MTORC1_SIGNALING
27101	CACYBP	calcyclin binding protein	HALLMARK_MTORC1_SIGNALING
5464	PPA1	pyrophosphatase (inorganic) 1	HALLMARK_MTORC1_SIGNALING
5693	PSMB5	proteasome (prosome, macropain) subunit, beta type, 5	HALLMARK_MTORC1_SIGNALING
5718	PSMD12	proteasome (prosome, macropain) 26S subunit, non-ATPase, 12	HALLMARK_MTORC1_SIGNALING
5036	PA2G4	proliferation-associated 2G4, 38kDa		HALLMARK_MYC_TARGETS_V1																	HALLMARK_ANDROGEN_RESPONSE
10146	G3BP1	GTPase activating protein (SH3 domain) binding protein 1		HALLMARK_MYC_TARGETS_V1
3837	KPNB1	karyopherin (importin) beta 1		HALLMARK_MYC_TARGETS_V1
5683	PSMA2	proteasome (prosome, macropain) subunit, alpha type, 2		HALLMARK_MYC_TARGETS_V1
5690	PSMB2	proteasome (prosome, macropain) subunit, beta type, 2		HALLMARK_MYC_TARGETS_V1
8664	EIF3D	eukaryotic translation initiation factor 3, subunit D		HALLMARK_MYC_TARGETS_V1
5902	RANBP1	RAN binding protein 1		HALLMARK_MYC_TARGETS_V1
10971	YWHAQ	tyrosine 3-monooxygenase/tryptophan 5-monooxygenase activation protein, theta polypeptide		HALLMARK_MYC_TARGETS_V1
1933	EEF1B2	eukaryotic translation elongation factor 1 beta 2		HALLMARK_MYC_TARGETS_V1
2079	ERH	enhancer of rudimentary homolog (Drosophila)		HALLMARK_MYC_TARGETS_V1
23450	SF3B3	splicing factor 3b, subunit 3, 130kDa		HALLMARK_MYC_TARGETS_V1
2739	GLO1	glyoxalase I		HALLMARK_MYC_TARGETS_V1
3178	HNRNPA1	heterogeneous nuclear ribonucleoprotein A1		HALLMARK_MYC_TARGETS_V1
5093	PCBP1	poly(rC) binding protein 1		HALLMARK_MYC_TARGETS_V1
5691	PSMB3	proteasome (prosome, macropain) subunit, beta type, 3		HALLMARK_MYC_TARGETS_V1
5709	PSMD3	proteasome (prosome, macropain) 26S subunit, non-ATPase, 3		HALLMARK_MYC_TARGETS_V1
5713	PSMD7	proteasome (prosome, macropain) 26S subunit, non-ATPase, 7		HALLMARK_MYC_TARGETS_V1
6204	RPS10	ribosomal protein S10		HALLMARK_MYC_TARGETS_V1
6633	SNRPD2	small nuclear ribonucleoprotein D2 polypeptide 16.5kDa		HALLMARK_MYC_TARGETS_V1
6741	SSB	Sjogren syndrome antigen B (autoantigen La)		HALLMARK_MYC_TARGETS_V1
8802	SUCLG1	succinate-CoA ligase, alpha subunit			HALLMARK_OXIDATIVE_PHOSPHORYLATION		HALLMARK_ADIPOGENESIS			HALLMARK_FATTY_ACID_METABOLISM
2879	GPX4	glutathione peroxidase 4 (phospholipid hydroperoxidase)			HALLMARK_OXIDATIVE_PHOSPHORYLATION		HALLMARK_ADIPOGENESIS					HALLMARK_APOPTOSIS		HALLMARK_REACTIVE_OXIGEN_SPECIES_PATHWAY		HALLMARK_DNA_REPAIR
1431	CS	citrate synthase			HALLMARK_OXIDATIVE_PHOSPHORYLATION		HALLMARK_ADIPOGENESIS
3419	IDH3A	isocitrate dehydrogenase 3 (NAD+) alpha			HALLMARK_OXIDATIVE_PHOSPHORYLATION		HALLMARK_ADIPOGENESIS
593	BCKDHA	branched chain keto acid dehydrogenase E1, alpha polypeptide			HALLMARK_OXIDATIVE_PHOSPHORYLATION		HALLMARK_ADIPOGENESIS
6390	SDHB	succinate dehydrogenase complex, subunit B, iron sulfur (Ip)			HALLMARK_OXIDATIVE_PHOSPHORYLATION		HALLMARK_ADIPOGENESIS
5162	PDHB	pyruvate dehydrogenase (lipoamide) beta			HALLMARK_OXIDATIVE_PHOSPHORYLATION					HALLMARK_FATTY_ACID_METABOLISM
3418	IDH2	isocitrate dehydrogenase 2 (NADP+), mitochondrial			HALLMARK_OXIDATIVE_PHOSPHORYLATION								HALLMARK_PEROXISOME				HALLMARK_BILE_ACID_METABOLISM
4720	NDUFS2	NADH dehydrogenase (ubiquinone) Fe-S protein 2, 49kDa (NADH-coenzyme Q reductase)			HALLMARK_OXIDATIVE_PHOSPHORYLATION									HALLMARK_REACTIVE_OXIGEN_SPECIES_PATHWAY
23530	NNT	nicotinamide nucleotide transhydrogenase			HALLMARK_OXIDATIVE_PHOSPHORYLATION										HALLMARK_HEME_METABOLISM
4329	ALDH6A1	aldehyde dehydrogenase 6 family, member A1			HALLMARK_OXIDATIVE_PHOSPHORYLATION										HALLMARK_HEME_METABOLISM
528	ATP6V1C1	ATPase, H+ transporting, lysosomal 42kDa, V1 subunit C1			HALLMARK_OXIDATIVE_PHOSPHORYLATION
1329	COX5B	cytochrome c oxidase subunit Vb			HALLMARK_OXIDATIVE_PHOSPHORYLATION
292	SLC25A5	solute carrier family 25 (mitochondrial carrier; adenine nucleotide translocator), member 5			HALLMARK_OXIDATIVE_PHOSPHORYLATION
36	ACADSB	acyl-CoA dehydrogenase, short/branched chain			HALLMARK_OXIDATIVE_PHOSPHORYLATION
4697	NDUFA4	NADH dehydrogenase (ubiquinone) 1 alpha subcomplex, 4, 9kDa			HALLMARK_OXIDATIVE_PHOSPHORYLATION
4942	OAT	ornithine aminotransferase			HALLMARK_OXIDATIVE_PHOSPHORYLATION
4976	OPA1	optic atrophy 1 (autosomal dominant)			HALLMARK_OXIDATIVE_PHOSPHORYLATION
513	ATP5D	ATP synthase, H+ transporting, mitochondrial F1 complex, delta subunit			HALLMARK_OXIDATIVE_PHOSPHORYLATION
527	ATP6V0C	ATPase, H+ transporting, lysosomal 16kDa, V0 subunit c			HALLMARK_OXIDATIVE_PHOSPHORYLATION
55288	RHOT1	ras homolog gene family, member T1			HALLMARK_OXIDATIVE_PHOSPHORYLATION
56945	MRPS22	mitochondrial ribosomal protein S22			HALLMARK_OXIDATIVE_PHOSPHORYLATION
6183	MRPS12	mitochondrial ribosomal protein S12			HALLMARK_OXIDATIVE_PHOSPHORYLATION
9551	ATP5J2	ATP synthase, H+ transporting, mitochondrial Fo complex, subunit F2			HALLMARK_OXIDATIVE_PHOSPHORYLATION
9276	COPB2	coatomer protein complex, subunit beta 2 (beta prime)				HALLMARK_PROTEIN_SECRETION		HALLMARK_GLYCOLYSIS
3875	KRT18	keratin 18				HALLMARK_PROTEIN_SECRETION						HALLMARK_APOPTOSIS
7163	TPD52	tumor protein D52				HALLMARK_PROTEIN_SECRETION													HALLMARK_HYPOXIA		HALLMARK_ANDROGEN_RESPONSE
1173	AP2M1	adaptor-related protein complex 2, mu 1 subunit				HALLMARK_PROTEIN_SECRETION																HALLMARK_PI3K_AKT_MTOR_SIGNALING
375	ARF1	ADP-ribosylation factor 1				HALLMARK_PROTEIN_SECRETION																HALLMARK_PI3K_AKT_MTOR_SIGNALING
22872	SEC31A	SEC31 homolog A (S. cerevisiae)				HALLMARK_PROTEIN_SECRETION
10972	TMED10	transmembrane emp24-like trafficking protein 10 (yeast)				HALLMARK_PROTEIN_SECRETION
11316	COPE	coatomer protein complex, subunit epsilon				HALLMARK_PROTEIN_SECRETION
1211	CLTA	clathrin, light chain A				HALLMARK_PROTEIN_SECRETION
372	ARCN1	archain 1				HALLMARK_PROTEIN_SECRETION
476	ATP1A1	ATPase, Na+/K+ transporting, alpha 1 polypeptide				HALLMARK_PROTEIN_SECRETION
4952	OCRL	oculocerebrorenal syndrome of Lowe				HALLMARK_PROTEIN_SECRETION
5862	RAB2A	RAB2A, member RAS oncogene family				HALLMARK_PROTEIN_SECRETION
26275	HIBCH	3-hydroxyisobutyryl-CoA hydrolase					HALLMARK_ADIPOGENESIS			HALLMARK_FATTY_ACID_METABOLISM
2040	STOM	stomatin					HALLMARK_ADIPOGENESIS
10313	RTN3	reticulon 3					HALLMARK_ADIPOGENESIS
1629	DBT	dihydrolipoamide branched chain transacylase E2					HALLMARK_ADIPOGENESIS
23344	ESYT1	extended synaptotagmin-like protein 1					HALLMARK_ADIPOGENESIS
7532	YWHAG	tyrosine 3-monooxygenase/tryptophan 5-monooxygenase activation protein, gamma polypeptide					HALLMARK_ADIPOGENESIS
7905	REEP5	receptor accessory protein 5					HALLMARK_ADIPOGENESIS
223	ALDH9A1	aldehyde dehydrogenase 9 family, member A1						HALLMARK_GLYCOLYSIS	HALLMARK_XENOBIOTIC_METABOLISM	HALLMARK_FATTY_ACID_METABOLISM			HALLMARK_PEROXISOME				HALLMARK_BILE_ACID_METABOLISM
5091	PC	pyruvate carboxylase						HALLMARK_GLYCOLYSIS	HALLMARK_XENOBIOTIC_METABOLISM						HALLMARK_HEME_METABOLISM					HALLMARK_MYOGENESIS
7295	TXN	thioredoxin						HALLMARK_GLYCOLYSIS						HALLMARK_REACTIVE_OXIGEN_SPECIES_PATHWAY
5224	PGAM2	phosphoglycerate mutase 2 (muscle)						HALLMARK_GLYCOLYSIS											HALLMARK_HYPOXIA	HALLMARK_MYOGENESIS
26355	FAM162A	family with sequence similarity 162, member A						HALLMARK_GLYCOLYSIS											HALLMARK_HYPOXIA
2288	FKBP4	FK506 binding protein 4, 59kDa						HALLMARK_GLYCOLYSIS
5917	RARS	arginyl-tRNA synthetase						HALLMARK_GLYCOLYSIS
10007	GNPDA1	glucosamine-6-phosphate deaminase 1						HALLMARK_GLYCOLYSIS
629	CFB	complement factor B							HALLMARK_XENOBIOTIC_METABOLISM		HALLMARK_COAGULATION
3697	ITIH1	inter-alpha-trypsin inhibitor heavy chain 1							HALLMARK_XENOBIOTIC_METABOLISM		HALLMARK_COAGULATION
3273	HRG	histidine-rich glycoprotein							HALLMARK_XENOBIOTIC_METABOLISM		HALLMARK_COAGULATION
645	BLVRB	biliverdin reductase B (flavin reductase (NADPH))							HALLMARK_XENOBIOTIC_METABOLISM						HALLMARK_HEME_METABOLISM
383	ARG1	arginase, liver							HALLMARK_XENOBIOTIC_METABOLISM
191	AHCY	adenosylhomocysteinase							HALLMARK_XENOBIOTIC_METABOLISM
9446	GSTO1	glutathione S-transferase omega 1							HALLMARK_XENOBIOTIC_METABOLISM
10857	PGRMC1	progesterone receptor membrane component 1							HALLMARK_XENOBIOTIC_METABOLISM
22949	PTGR1	prostaglandin reductase 1							HALLMARK_XENOBIOTIC_METABOLISM
2948	GSTM4	glutathione S-transferase mu 4							HALLMARK_XENOBIOTIC_METABOLISM
5226	PGD	phosphogluconate dehydrogenase							HALLMARK_XENOBIOTIC_METABOLISM
210	ALAD	aminolevulinate dehydratase								HALLMARK_FATTY_ACID_METABOLISM					HALLMARK_HEME_METABOLISM
644	BLVRA	biliverdin reductase A								HALLMARK_FATTY_ACID_METABOLISM					HALLMARK_HEME_METABOLISM
9380	GRHPR	glyoxylate reductase/hydroxypyruvate reductase								HALLMARK_FATTY_ACID_METABOLISM									HALLMARK_HYPOXIA
594	BCKDHB	branched chain keto acid dehydrogenase E1, beta polypeptide								HALLMARK_FATTY_ACID_METABOLISM
549	AUH	AU RNA binding protein/enoyl-CoA hydratase								HALLMARK_FATTY_ACID_METABOLISM
84263	HSDL2	hydroxysteroid dehydrogenase like 2								HALLMARK_FATTY_ACID_METABOLISM
7076	TIMP1	TIMP metallopeptidase inhibitor 1									HALLMARK_COAGULATION	HALLMARK_APOPTOSIS						HALLMARK_EPITHELIAL_MESENCHYMAL_TRANSITION
301	ANXA1	annexin A1									HALLMARK_COAGULATION	HALLMARK_APOPTOSIS
2335	FN1	fibronectin 1									HALLMARK_COAGULATION							HALLMARK_EPITHELIAL_MESENCHYMAL_TRANSITION
3075	CFH	complement factor H									HALLMARK_COAGULATION
2243	FGA	fibrinogen alpha chain									HALLMARK_COAGULATION
9948	WDR1	WD repeat domain 1									HALLMARK_COAGULATION
118	ADD1	adducin 1 (alpha)										HALLMARK_APOPTOSIS			HALLMARK_HEME_METABOLISM
10134	BCAP31	B-cell receptor-associated protein 31										HALLMARK_APOPTOSIS				HALLMARK_DNA_REPAIR
4060	LUM	lumican										HALLMARK_APOPTOSIS						HALLMARK_EPITHELIAL_MESENCHYMAL_TRANSITION
3315	HSPB1	heat shock 27kDa protein 1										HALLMARK_APOPTOSIS
3148	HMGB2	high mobility group box 2										HALLMARK_APOPTOSIS
4000	LMNA	lamin A/C										HALLMARK_APOPTOSIS
51015	ISOC1	isochorismatase domain containing 1											HALLMARK_PEROXISOME				HALLMARK_BILE_ACID_METABOLISM
373156	GSTK1	glutathione S-transferase kappa 1											HALLMARK_PEROXISOME				HALLMARK_BILE_ACID_METABOLISM
7276	TTR	transthyretin											HALLMARK_PEROXISOME				HALLMARK_BILE_ACID_METABOLISM
9962	SLC23A2	solute carrier family 23 (nucleobase transporters), member 2											HALLMARK_PEROXISOME				HALLMARK_BILE_ACID_METABOLISM
1381	CRABP1	cellular retinoic acid binding protein 1											HALLMARK_PEROXISOME
51024	FIS1	fission 1 (mitochondrial outer membrane) homolog (S. cerevisiae)											HALLMARK_PEROXISOME
10587	TXNRD2	thioredoxin reductase 2												HALLMARK_REACTIVE_OXIGEN_SPECIES_PATHWAY
2512	FTL	ferritin, light polypeptide												HALLMARK_REACTIVE_OXIGEN_SPECIES_PATHWAY
6386	SDCBP	syndecan binding protein (syntenin)													HALLMARK_HEME_METABOLISM	HALLMARK_DNA_REPAIR
3029	HAGH	hydroxyacylglutathione hydrolase													HALLMARK_HEME_METABOLISM
64122	FN3K	fructosamine 3 kinase													HALLMARK_HEME_METABOLISM
203	AK1	adenylate kinase 1														HALLMARK_DNA_REPAIR				HALLMARK_MYOGENESIS
1716	DGUOK	deoxyguanosine kinase														HALLMARK_DNA_REPAIR
50484	RRM2B	ribonucleotide reductase M2 B (TP53 inducible)														HALLMARK_DNA_REPAIR
6431	SRSF6	serine/arginine-rich splicing factor 6														HALLMARK_DNA_REPAIR
8480	RAE1	RAE1 RNA export 1 homolog (S. pombe)														HALLMARK_DNA_REPAIR
2638	GC	group-specific component (vitamin D binding protein)															HALLMARK_BILE_ACID_METABOLISM
1292	COL6A2	collagen, type VI, alpha 2																HALLMARK_EPITHELIAL_MESENCHYMAL_TRANSITION		HALLMARK_MYOGENESIS
7857	SCG2	secretogranin II																HALLMARK_EPITHELIAL_MESENCHYMAL_TRANSITION
10409	BASP1	brain abundant, membrane attached signal protein 1																HALLMARK_EPITHELIAL_MESENCHYMAL_TRANSITION
26577	PCOLCE2	procollagen C-endopeptidase enhancer 2																HALLMARK_EPITHELIAL_MESENCHYMAL_TRANSITION
5217	PFN2	profilin 2																HALLMARK_EPITHELIAL_MESENCHYMAL_TRANSITION
59	ACTA2	actin, alpha 2, smooth muscle, aorta																HALLMARK_EPITHELIAL_MESENCHYMAL_TRANSITION
2548	GAA	glucosidase, alpha; acid																	HALLMARK_HYPOXIA	HALLMARK_MYOGENESIS
56925	LXN	latexin																	HALLMARK_HYPOXIA
3983	ABLIM1	actin binding LIM protein 1																		HALLMARK_MYOGENESIS
22924	MAPRE3	microtubule-associated protein, RP/EB family, member 3																		HALLMARK_MYOGENESIS
4632	MYL1	myosin, light chain 1, alkali; skeletal, fast																		HALLMARK_MYOGENESIS
4684	NCAM1	neural cell adhesion molecule 1																		HALLMARK_MYOGENESIS
9053	MAP7	microtubule-associated protein 7																			HALLMARK_ANDROGEN_RESPONSE
7329	UBE2I	ubiquitin-conjugating enzyme E2I																			HALLMARK_ANDROGEN_RESPONSE
7520	XRCC5	X-ray repair complementing defective repair in Chinese hamster cells 5 (double-strand-break rejoining)																			HALLMARK_ANDROGEN_RESPONSE
9218	VAPA	VAMP (vesicle-associated membrane protein)-associated protein A, 33kDa																			HALLMARK_ANDROGEN_RESPONSE
5576	PRKAR2A	protein kinase, cAMP-dependent, regulatory, type II, alpha																				HALLMARK_PI3K_AKT_MTOR_SIGNALING
84335	AKT1S1	AKT1 substrate 1 (proline-rich)																				HALLMARK_PI3K_AKT_MTOR_SIGNALING
29106	SCG3	secretogranin III
3303	HSPA1A	heat shock 70kDa protein 1A
4192	MDK	midkine (neurite growth-promoting factor 2)
2317	FLNB	filamin B, beta
22824	HSPA4L	heat shock 70kDa protein 4-like
2171	FABP5	fatty acid binding protein 5 (psoriasis-associated)
23047	PDS5B	PDS5, regulator of cohesion maintenance, homolog B (S. cerevisiae)
11104	KATNA1	katanin p60 (ATPase containing) subunit A 1
5048	PAFAH1B1	platelet-activating factor acetylhydrolase 1b, regulatory subunit 1 (45kDa)
10432	RBM14	RNA binding motif protein 14
2130	EWSR1	Ewing sarcoma breakpoint region 1
4691	NCL	nucleolin
6717	SRI	sorcin
5721	PSME2	proteasome (prosome, macropain) activator subunit 2 (PA28 beta)
2193	FARSA	phenylalanyl-tRNA synthetase, alpha subunit
84869	CBR4	carbonyl reductase 4
10525	HYOU1	hypoxia up-regulated 1
2521	FUS	fused in sarcoma
2319	FLOT2	flotillin 2
9696	CROCC	ciliary rootlet coiled-coil, rootletin
1991	ELANE	elastase, neutrophil expressed
6203	RPS9	ribosomal protein S9
10487	CAP1	CAP, adenylate cyclase-associated protein 1 (yeast)
1272	CNTN1	contactin 1
1495	CTNNA1	catenin (cadherin-associated protein), alpha 1, 102kDa
4478	MSN	moesin
51474	LIMA1	LIM domain and actin binding 1
5702	PSMC3	proteasome (prosome, macropain) 26S subunit, ATPase, 3
9319	TRIP13	thyroid hormone receptor interactor 13
5269	SERPINB6	serpin peptidase inhibitor, clade B (ovalbumin), member 6
83699	SH3BGRL2	SH3 domain binding glutamic acid-rich protein like 2
140735	DYNLL2	dynein, light chain, LC8-type 2
5108	PCM1	pericentriolar material 1
7704	ZBTB16	zinc finger and BTB domain containing 16
27109	ATP5S	ATP synthase, H+ transporting, mitochondrial Fo complex, subunit s (factor B)
10590	SCGN	secretagogin, EF-hand calcium binding protein
1113	CHGA	chromogranin A (parathyroid secretory protein 1)
4343	MOV10	Mov10, Moloney leukemia virus 10, homolog (mouse)
51806	CALML5	calmodulin-like 5
6712	SPTBN2	spectrin, beta, non-erythrocytic 2
80303	EFHD1	EF-hand domain family, member D1
387	RHOA	ras homolog gene family, member A
10015	PDCD6IP	programmed cell death 6 interacting protein
10016	PDCD6	programmed cell death 6
10056	FARSB	phenylalanyl-tRNA synthetase, beta subunit
10120	ACTR1B	ARP1 actin-related protein 1 homolog B, centractin beta (yeast)
10211	FLOT1	flotillin 1
10330	CNPY2	canopy 2 homolog (zebrafish)
10484	SEC23A	Sec23 homolog A (S. cerevisiae)
10550	ARL6IP5	ADP-ribosylation-like factor 6 interacting protein 5
10845	CLPX	ClpX caseinolytic peptidase X homolog (E. coli)
10908	PNPLA6	patatin-like phospholipase domain containing 6
10910	SUGT1	SGT1, suppressor of G2 allele of SKP1 (S. cerevisiae)
10980	COPS6	COP9 constitutive photomorphogenic homolog subunit 6 (Arabidopsis)
11140	CDC37	cell division cycle 37 homolog (S. cerevisiae)
11171	STRAP	serine/threonine kinase receptor associated protein
11224	RPL35	ribosomal protein L35
114880	OSBPL6	oxysterol binding protein-like 6
114882	OSBPL8	oxysterol binding protein-like 8
1192	CLIC1	chloride intracellular channel 1
128240	APOA1BP	apolipoprotein A-I binding protein
128866	CHMP4B	charged multivesicular body protein 4B
132299	OCIAD2	OCIA domain containing 2
1476	CSTB	cystatin B (stefin B)
157378	TMEM65	transmembrane protein 65
158078	EEF1A1P5	eukaryotic translation elongation factor 1 alpha 1 pseudogene 5
1650	DDOST	dolichyl-diphosphooligosaccharide--protein glycosyltransferase
1655	DDX5	DEAD (Asp-Glu-Ala-Asp) box polypeptide 5
1781	DYNC1I2	dynein, cytoplasmic 1, intermediate chain 2
1785	DNM2	dynamin 2
1936	EEF1D	eukaryotic translation elongation factor 1 delta (guanine nucleotide exchange protein)
1994	ELAVL1	ELAV (embryonic lethal, abnormal vision, Drosophila)-like 1 (Hu antigen R)
222068	TMED4	transmembrane emp24 protein transport domain containing 4
225689	MAPK15	mitogen-activated protein kinase 15
22827	PUF60	poly-U binding splicing factor 60KDa
22881	ANKRD6	ankyrin repeat domain 6
23071	ERP44	endoplasmic reticulum protein 44
23077	MYCBP2	MYC binding protein 2
231	AKR1B1	aldo-keto reductase family 1, member B1 (aldose reductase)
23154	NCDN	neurochondrin
23162	MAPK8IP3	mitogen-activated protein kinase 8 interacting protein 3
23225	NUP210	nucleoporin 210kDa
2332	FMR1	fragile X mental retardation 1
23354	HAUS5	HAUS augmin-like complex, subunit 5
23369	PUM2	pumilio homolog 2 (Drosophila)
23438	HARS2	histidyl-tRNA synthetase 2, mitochondrial (putative)
2348	FOLR1	folate receptor 1 (adult)
23549	DNPEP	aspartyl aminopeptidase
23597	ACOT9	acyl-CoA thioesterase 9
23770	FKBP8	FK506 binding protein 8, 38kDa
24139	EML2	echinoderm microtubule associated protein like 2
2495	FTH1	ferritin, heavy polypeptide 1
256364	EML3	echinoderm microtubule associated protein like 3
25788	RAD54B	RAD54 homolog B (S. cerevisiae)
26003	GORASP2	golgi reassembly stacking protein 2, 55kDa
2617	GARS	glycyl-tRNA synthetase
2664	GDI1	GDP dissociation inhibitor 1
27339	PRPF19	PRP19/PSO4 pre-mRNA processing factor 19 homolog (S. cerevisiae)
2734	GLG1	golgi glycoprotein 1
2801	GOLGA2	golgin A2
280636	C11orf31	chromosome 11 open reading frame 31
2812	GP1BB	glycoprotein Ib (platelet), beta polypeptide
283377	SPRYD4	SPRY domain containing 4
28820	IGLV1-51	immunoglobulin lambda variable 1-51
28912	IGKV3-20	immunoglobulin kappa variable 3-20
28921	IGKV2-28	immunoglobulin kappa variable 2-28
28992	MACROD1	MACRO domain containing 1
29114	TAGLN3	transgelin 3
2950	GSTP1	glutathione S-transferase pi 1
2969	GTF2I	general transcription factor IIi
3047	HBG1	hemoglobin, gamma A
309	ANXA6	annexin A6
3185	HNRNPF	heterogeneous nuclear ribonucleoprotein F
3188	HNRNPH2	heterogeneous nuclear ribonucleoprotein H2 (H')
3191	HNRNPL	heterogeneous nuclear ribonucleoprotein L
340419	RSPO2	R-spondin 2
3612	IMPA1	inositol(myo)-1(or 4)-monophosphatase 1
3674	ITGA2B	integrin, alpha 2b (platelet glycoprotein IIb of IIb/IIIa complex, antigen CD41)
387082	SUMO4	SMT3 suppressor of mif two 3 homolog 4 (S. cerevisiae)
391634	HSP90AB2P	heat shock protein 90kDa alpha (cytosolic), class B member 2, pseudogene
3927	LASP1	LIM and SH3 protein 1
4034	LRCH4	leucine-rich repeats and calponin homology (CH) domain containing 4
4076	CAPRIN1	cell cycle associated protein 1
4204	MECP2	methyl CpG binding protein 2 (Rett syndrome)
427	ASAH1	N-acylsphingosine amidohydrolase (acid ceramidase) 1
4666	NACA	nascent polypeptide-associated complex alpha subunit
4677	NARS	asparaginyl-tRNA synthetase
4688	NCF2	neutrophil cytosolic factor 2
471	ATIC	5-aminoimidazole-4-carboxamide ribonucleotide formyltransferase/IMP cyclohydrolase
4736	RPL10A	ribosomal protein L10a
4809	NHP2L1	NHP2 non-histone chromosome protein 2-like 1 (S. cerevisiae)
4924	NUCB1	nucleobindin 1
4925	NUCB2	nucleobindin 2
493856	CISD2	CDGSH iron sulfur domain 2
494115	RBMXL1	RNA binding motif protein, X-linked-like 1
5019	OXCT1	3-oxoacid CoA transferase 1
5050	PAFAH1B3	platelet-activating factor acetylhydrolase 1b, catalytic subunit 3 (29kDa)
50813	COPS7A	COP9 constitutive photomorphogenic homolog subunit 7A (Arabidopsis)
5094	PCBP2	poly(rC) binding protein 2
51014	TMED7	transmembrane emp24 protein transport domain containing 7
51025	PAM16	presequence translocase-associated motor 16 homolog (S. cerevisiae)
51084	CRYL1	crystallin, lambda 1
51142	CHCHD2	coiled-coil-helix-coiled-coil-helix domain containing 2
51144	HSD17B12	hydroxysteroid (17-beta) dehydrogenase 12
51386	EIF3L	eukaryotic translation initiation factor 3, subunit L
51449	PCYOX1	prenylcysteine oxidase 1
51495	PTPLAD1	protein tyrosine phosphatase-like A domain containing 1
51517	NCKIPSD	NCK interacting protein with SH3 domain
51642	MRPL48	mitochondrial ribosomal protein L48
51673	TPPP3	tubulin polymerization-promoting protein family member 3
51701	NLK	nemo-like kinase
5202	PFDN2	prefoldin subunit 2
54332	GDAP1	ganglioside-induced differentiation-associated protein 1
54433	GAR1	GAR1 ribonucleoprotein homolog (yeast)
547	KIF1A	kinesin family member 1A
54888	NSUN2	NOP2/Sun domain family, member 2
54936	ADPRHL2	ADP-ribosylhydrolase like 2
54938	SARS2	seryl-tRNA synthetase 2, mitochondrial
55229	PANK4	pantothenate kinase 4
55234	SMU1	smu-1 suppressor of mec-8 and unc-52 homolog (C. elegans)
55268	ECHDC2	enoyl CoA hydratase domain containing 2
55269	PSPC1	paraspeckle component 1
5536	PPP5C	protein phosphatase 5, catalytic subunit
5555	PRH2	proline-rich protein HaeIII subfamily 2
55611	OTUB1	OTU domain, ubiquitin aldehyde binding 1
5567	PRKACB	protein kinase, cAMP-dependent, catalytic, beta
55735	DNAJC11	DnaJ (Hsp40) homolog, subfamily C, member 11
55832	CAND1	cullin-associated and neddylation-dissociated 1
55847	CISD1	CDGSH iron sulfur domain 1
5589	PRKCSH	protein kinase C substrate 80K-H
5595	MAPK3	mitogen-activated protein kinase 3
55967	NDUFA12	NADH dehydrogenase (ubiquinone) 1 alpha subcomplex, 12
56005	C19orf10	chromosome 19 open reading frame 10
56648	EIF5A2	eukaryotic translation initiation factor 5A2
56850	GRIPAP1	GRIP1 associated protein 1
5686	PSMA5	proteasome (prosome, macropain) subunit, alpha type, 5
5689	PSMB1	proteasome (prosome, macropain) subunit, beta type, 1
5700	PSMC1	proteasome (prosome, macropain) 26S subunit, ATPase, 1
57026	PDXP	pyridoxal (pyridoxine, vitamin B6) phosphatase
5710	PSMD4	proteasome (prosome, macropain) 26S subunit, non-ATPase, 4
5717	PSMD11	proteasome (prosome, macropain) 26S subunit, non-ATPase, 11
57449	PLEKHG5	pleckstrin homology domain containing, family G (with RhoGef domain) member 5
57558	USP35	ubiquitin specific peptidase 35
5756	TWF1	twinfilin, actin-binding protein, homolog 1 (Drosophila)
57631	LRCH2	leucine-rich repeats and calponin homology (CH) domain containing 2
57687	VAT1L	vesicle amine transport protein 1 homolog (T. californica)-like
5859	QARS	glutaminyl-tRNA synthetase
5864	RAB3A	RAB3A, member RAS oncogene family
5869	RAB5B	RAB5B, member RAS oncogene family
5878	RAB5C	RAB5C, member RAS oncogene family
5928	RBBP4	retinoblastoma binding protein 4
6142	RPL18A	ribosomal protein L18a
6147	RPL23A	ribosomal protein L23a
6152	RPL24	ribosomal protein L24
6161	RPL32	ribosomal protein L32
6165	RPL35A	ribosomal protein L35a
6182	MRPL12	mitochondrial ribosomal protein L12
6191	RPS4X	ribosomal protein S4, X-linked
6218	RPS17	ribosomal protein S17
622	BDH1	3-hydroxybutyrate dehydrogenase, type 1
6293	VPS52	vacuolar protein sorting 52 homolog (S. cerevisiae)
6301	SARS	seryl-tRNA synthetase
63908	NAPB	N-ethylmaleimide-sensitive factor attachment protein, beta
63931	MRPS14	mitochondrial ribosomal protein S14
64083	GOLPH3	golgi phosphoprotein 3 (coat-protein)
641371	ACOT1	acyl-CoA thioesterase 1
6451	SH3BGRL	SH3 domain binding glutamic acid-rich protein like
64601	VPS16	vacuolar protein sorting 16 homolog (S. cerevisiae)
64746	ACBD3	acyl-CoA binding domain containing 3
64837	KLC2	kinesin light chain 2
64978	MRPL38	mitochondrial ribosomal protein L38
653247	PRB2	proline-rich protein BstNI subfamily 2
6635	SNRPE	small nuclear ribonucleoprotein polypeptide E
6638	SNRPN	small nuclear ribonucleoprotein polypeptide N
6687	SPG7	spastic paraplegia 7 (pure and complicated autosomal recessive)
6844	VAMP2	vesicle-associated membrane protein 2 (synaptobrevin 2)
6855	SYP	synaptophysin
6861	SYT5	synaptotagmin V
6921	TCEB1	transcription elongation factor B (SIII), polypeptide 1 (15kDa, elongin C)
7019	TFAM	transcription factor A, mitochondrial
7094	TLN1	talin 1
79001	VKORC1	vitamin K epoxide reductase complex, subunit 1
79659	DYNC2H1	dynein, cytoplasmic 2, heavy chain 1
79763	ISOC2	isochorismatase domain containing 2
80142	PTGES2	prostaglandin E synthase 2
80221	ACSF2	acyl-CoA synthetase family member 2
80725	SRCIN1	SRC kinase signaling inhibitor 1
80856	KIAA1715	KIAA1715
81027	TUBB1	tubulin, beta 1 class VI
8120	AP3B2	adaptor-related protein complex 3, beta 2 subunit
818	CAMK2G	calcium/calmodulin-dependent protein kinase II gamma
81889	FAHD1	fumarylacetoacetate hydrolase domain containing 1
81932	HDHD3	haloacid dehalogenase-like hydrolase domain containing 3
826	CAPNS1	calpain, small subunit 1
83693	HSDL1	hydroxysteroid dehydrogenase like 1
84064	HDHD2	haloacid dehalogenase-like hydrolase domain containing 2
8407	TAGLN2	transgelin 2
84557	MAP1LC3A	microtubule-associated protein 1 light chain 3 alpha
84681	HINT2	histidine triad nucleotide binding protein 2
84836	ABHD14B	abhydrolase domain containing 14B
85012	TCEAL3	transcription elongation factor A (SII)-like 3
85364	ZCCHC3	zinc finger, CCHC domain containing 3
85379	KIAA1671	KIAA1671
85440	DOCK7	dedicator of cytokinesis 7
8566	PDXK	pyridoxal (pyridoxine, vitamin B6) kinase
8574	AKR7A2	aldo-keto reductase family 7, member A2 (aflatoxin aldehyde reductase)
8575	PRKRA	protein kinase, interferon-inducible double stranded RNA dependent activator
8659	ALDH4A1	aldehyde dehydrogenase 4 family, member A1
8668	EIF3I	eukaryotic translation initiation factor 3, subunit I
8904	CPNE1	copine I
89122	TRIM4	tripartite motif containing 4
89770	IGHV3-30-5	immunoglobulin heavy variable 3-30-5
9025	RNF8	ring finger protein 8
92675	DTD1	D-tyrosyl-tRNA deacylase 1 homolog (S. cerevisiae)
9343	EFTUD2	elongation factor Tu GTP binding domain containing 2
9352	TXNL1	thioredoxin-like 1
94121	SYTL4	synaptotagmin-like 4
9559	VPS26A	vacuolar protein sorting 26 homolog A (S. pombe)
9578	CDC42BPB	CDC42 binding protein kinase beta (DMPK-like)
9632	SEC24C	SEC24 family, member C (S. cerevisiae)
